# Supplementary material for: Phenotypic evaluation and genetic dissection of resistance to Phytophthora sojae in the Chinese soybean mini core collection
Source: BMC Genet. 2016 Jun 18;17:85. doi: 10.1186/s12863-016-0383-4 (PMC4912746; doi:10.1186/s12863-016-0383-4)
Supplement: Additional file 2: — Information of SNP markers used in association mapping study. (XLS 175 kb) [file 12863_2016_383_MOESM2_ESM.xls]

## Sheet: Sheet1
Additional file 2 Information of SNP markers used in association mapping study
SNP marker	Allele	Chromosome	Position	Major allele frequency
Q-01-0006284	A/T	1	778013	0.54
Q-01-0006591	A/T	1	810601	0.62
Q-01-0010494	A/G	1	1254087	0.84
Map-0008	A/G	1	1394516	0.69
BARC-016003-02032	A/G	1	1520769	0.92
Q-01-0013646	A/C	1	1585511	0.76
BARC-042947-08472	C/T	1	2499551	0.52
BARC-024477-04899	C/T	1	2699779	0.68
BARC-017963-02483	C/T	1	3537292	0.85
BARC-040201-07680	C/G	1	3674121	0.76
Map-0033	A/C	1	5312128	0.62
BARC-031705-07216	C/T	1	7078401	0.85
BARC-017909-02439	A/G	1	7694591	0.82
Map-0047	A/T	1	7785199	0.85
Map-0071	A/G	1	10602410	0.77
BARC-015055-02546	A/G	1	10768239	0.75
Map-0074	A/G	1	10905444	0.79
Q-01-0150821	A/G	1	29568340	0.91
Map-0076	C/G	1	32692056	0.53
Q-01-0197005	A/G	1	37300317	0.94
Q-01-0197602	A/G	1	37380607	0.78
BARC-039815-07590	A/T	1	39797012	0.65
Q-01-0214795	A/T	1	39948755	0.71
Map-0086	A/G	1	44036105	0.6
Q-01-0245401	A/C	1	44319696	0.59
Map-0090	A/C	1	45786407	0.53
Map-0092	A/C	1	47521838	0.91
Map-0106	A/C	1	48138687	0.57
Q-01-0272808	A/C	1	48138687	0.56
BARC-044221-08647	A/G	1	48362058	0.81
Map-0109	A/C	1	49030368	0.73
BARC-025745-05031	A/G	1	49210328	0.59
BARC-041325-07964	A/G	1	49225801	0.56
Map-0117	A/G	1	49817710	0.5
Map-0128	A/C	1	50158451	0.55
BARC-018657-02988	A/T	1	50360622	0.75
Map-0137	A/G	1	50844520	0.56
BARC-021531-04135	A/G	1	50846695	0.92
BARC-039805-07589	C/T	1	52544725	0.75
BARC-018835-03260	A/G	1	53570723	0.63
Map-0143	A/C	1	53579970	0.62
Map-0144	A/T	1	54269596	0.68
Q-01-0325447	A/G	1	54551628	0.72
Q-01-0325477	A/G	1	54556493	0.83
BARC-042795-08412	A/C	1	54651568	0.82
BARC-029753-06334	C/T	2	97985	0.86
Q-02-0004359	A/C	2	630108	0.76
Map-0187	A/C	2	808209	0.84
BARC-025791-05069	A/G	2	1071655	0.87
BARC-013995-01298	A/C	2	1892982	0.88
BARC-040621-07802	C/T	2	2145685	0.63
Map-0192	A/G	2	2146864	0.68
Q-02-0014996	A/T	2	2393918	0.63
BARC-027478-06590	A/G	2	2850183	0.76
BARC-020105-04465	A/G	2	3111353	0.84
BARC-020103-04463	A/G	2	3111679	0.81
Map-0202	A/G	2	3610653	0.79
BARC-020481-04638	A/T	2	4033042	0.88
BARC-016063-02049	A/C	2	4544845	0.63
Map-0214	C/G	2	4814610	0.73
Q-02-0035045	C/G	2	4845936	0.94
Map-0223	A/G	2	6423141	0.69
BARC-040713-07825	A/G	2	8685664	0.63
Q-02-0066111	A/G	2	9170707	0.56
BARC-025955-05182	A/T	2	9591065	0.85
Map-0251	A/G	2	10034884	0.56
Q-02-0072657	A/G	2	10082139	0.81
BARC-025183-06457	A/G	2	10630518	0.56
BARC-030679-06925	A/G	2	10814437	0.78
Q-02-0086103	A/T	2	12017589	0.92
Q-02-0097689	A/G	2	14107941	0.88
Q-02-0099969	A/G	2	14467319	0.93
Map-0278	A/G	2	15261221	0.66
BARC-016507-02078	A/C	2	15572815	0.84
BARC-018819-03259	A/G	2	15718532	0.62
Q-02-0117721	A/G	2	20172726	0.69
Map-0281	A/G	2	26976306	0.82
Q-02-0132198	A/G	2	27673859	0.56
Q-02-0139016	A/C	2	30139168	0.56
Q-02-0139294	A/T	2	30206058	0.56
Q-02-0146971	A/C	2	32143893	0.95
Q-02-0147081	A/C	2	32198294	0.68
Q-02-0158174	A/C	2	34219380	0.71
Q-02-0159217	A/G	2	34335354	0.65
Q-02-0164155	A/G	2	34824001	0.7
Q-02-0166931	A/G	2	35224294	0.85
Q-02-0169485	C/G	2	35558243	0.59
Q-02-0171132	A/C	2	36010226	0.65
Q-02-0172515	A/G	2	36420868	0.59
Q-02-0174249	A/T	2	36956729	0.66
Map-0288	A/C	2	42088973	0.77
Map-0295	A/G	2	42855640	0.7
BARC-018115-02528	A/G	2	44075444	0.88
BARC-032025-07239	A/C	2	44109125	0.77
Q-02-0227509	A/G	2	44218290	0.9
BARC-041581-08046	C/G	2	44414947	0.59
Q-02-0230091	A/G	2	44452297	0.93
BARC-014923-01922	C/T	2	44482017	0.86
BARC-017255-02254	A/G	2	44518963	0.56
BARC-021561-04146	A/G	2	44574256	0.86
BARC-013983-01297	C/T	2	45564632	0.65
Map-0301	A/G	2	45691551	0.83
Map-0310	C/G	2	46068657	0.94
Map-0315	A/T	2	46270613	0.93
Q-02-0255100	C/G	2	47445409	0.56
Q-02-0255183	A/G	2	47455133	0.59
BARC-027908-06698	A/G	2	48667985	0.94
Q-02-0266008	A/G	2	48824953	0.69
BARC-014429-01363	A/C	2	50353196	0.9
BARC-025631-06538	G/T	2	50775206	0.58
Map-0355	A/T	3	143859	0.83
Map-0359	C/G	3	283046	0.68
Map-0366	A/G	3	526082	0.83
Q-03-0007635	A/C	3	795050	0.86
Map-0373	A/G	3	861053	0.76
Q-03-0009038	A/G	3	946677	0.62
Q-03-0009207	A/G	3	965151	0.9
Q-03-0017909	A/G	3	1877275	0.52
Map-0375	A/G	3	2052023	0.64
BARC-028645-05979	A/G	3	2993784	0.81
BARC-031833-07221	C/T	3	3299192	0.71
Q-03-0049678	A/C	3	4487138	0.53
Q-03-0059221	A/G	3	5106501	0.87
Q-03-0059653	A/C	3	5135945	0.86
Q-03-0059953	A/G	3	5147782	0.59
Map-0389	A/G	3	5292104	0.79
Q-03-0098104	A/G	3	8116138	0.59
BARC-044085-08610	A/G	3	8158467	0.91
Q-03-0139372	A/G	3	18136684	0.87
Q-03-0196376	A/G	3	29000124	0.59
BARC-016467-02618	A/G	3	33396145	0.82
BARC-017957-02480	A/C	3	35349271	0.67
Q-03-0262679	A/C	3	36277147	0.58
Q-03-0266907	A/G	3	36634361	0.75
Map-0499	A/G	3	36938128	0.68
Map-0510	A/T	3	37578984	0.93
BARC-014821-01680	C/T	3	38117453	0.64
Map-0512	A/G	3	38503510	0.62
Map-0515	A/G	3	39795203	0.61
Map-0522	A/G	3	40111085	0.58
BARC-029185-06106	A/T	3	40131490	0.91
BARC-028205-05792	A/T	3	40462434	0.56
BARC-016485-02069	C/T	3	40585266	0.8
BARC-029415-06172	A/G	3	40806336	0.64
Map-0534	A/C	3	40910014	0.6
BARC-018809-03022	A/C	3	41075023	0.82
BARC-020101-04452	A/G	3	41146728	0.51
BARC-016627-02152	C/G	3	41779706	0.67
BARC-041953-08144	A/T	3	43551408	0.64
Q-03-0328827	A/G	3	44433719	0.93
Q-03-0328921	A/T	3	44453272	0.78
Q-03-0330257	A/T	3	44654940	0.81
Q-03-0332830	A/T	3	45098584	0.53
BARC-016535-02085	A/G	3	45416367	0.76
Q-03-0334882	A/C	3	45493120	0.65
BARC-018125-02530	C/G	3	45517466	0.71
Q-03-0335834	A/G	3	45730918	0.5
Q-03-0345798	A/G	3	47212539	0.77
Q-03-0347364	A/G	3	47510091	0.88
BARC-044617-08741	A/T	4	982216	0.61
Map-0588	A/G	4	1026874	0.68
BARC-016117-02283	A/G	4	1083962	0.94
BARC-030255-06839	A/C	4	1114155	0.6
BARC-024297-04834	A/G	4	1114442	0.56
BARC-029605-06243	A/G	4	1136685	0.89
BARC-014277-01301	A/T	4	1431447	0.92
BARC-030765-06943	A/T	4	1891505	0.81
BARC-042801-08413	A/G	4	2045637	0.65
BARC-024117-04765	A/G	4	2069791	0.65
BARC-029425-06191	A/G	4	2208199	0.88
Q-04-0018846	A/T	4	2729173	0.88
Q-04-0020943	C/G	4	3024086	0.88
BARC-015529-01991	A/G	4	3368832	0.54
BARC-031733-07217	A/C	4	4054945	0.88
BARC-044709-08764	A/C	4	4120149	0.93
Map-0617	A/G	4	4265832	0.91
BARC-040669-07814	A/G	4	4335400	0.9
BARC-019015-03051	C/T	4	5175822	0.87
BARC-014361-01331	A/G	4	5468572	0.71
BARC-016977-02171	A/G	4	7533370	0.72
BARC-030073-06797	A/G	4	8017920	0.69
BARC-031795-07219	A/G	4	8017920	0.73
BARC-017023-02178	A/G	4	8224338	0.86
Q-04-0063627	A/G	4	8352388	0.82
BARC-040731-07826	A/G	4	8559741	0.9
Q-04-0080624	A/G	4	9997989	0.84
BARC-042719-08393	A/G	4	11561661	0.78
Q-04-0108424	A/G	4	14792452	0.75
Map-0661	A/G	4	14824636	0.87
Map-0668	A/G	4	34599516	0.95
Q-04-0202274	A/T	4	38530243	0.85
Map-0670	A/G	4	39101155	0.66
Map-0672	A/T	4	41367158	0.84
BARC-020509-04645	A/G	4	41667205	0.7
Map-0674	A/G	4	42843388	0.81
Map-0676	A/G	4	42913914	0.73
BARC-044523-08716	A/C	4	42935780	0.87
BARC-030647-06914	A/G	4	43097220	0.82
Map-0680	A/C	4	43380480	0.78
Map-0681	A/G	4	43520858	0.78
BARC-044607-08736	C/T	4	43566801	0.53
Map-0685	C/G	4	44191745	0.89
Map-0692	C/G	4	44879067	0.61
Map-0696	A/T	4	45034787	0.77
Map-0703	A/G	4	46288957	0.53
Map-0715	A/T	4	46749591	0.66
Q-04-0279987	A/C	4	47296822	0.83
Map-0721	A/T	4	48070478	0.5
Map-0737	A/T	5	1760017	0.5
BARC-014287-01306	C/T	5	2558192	0.9
Map-0742	A/G	5	3304036	0.6
BARC-021573-04148	A/T	5	3645059	0.9
Map-0746	A/G	5	4047104	0.73
Map-0748	A/G	5	5109091	0.75
Map-0751	C/G	5	7649924	0.85
Q-05-0054555	A/G	5	7704953	0.77
Map-0782	A/T	5	8930731	0.7
Q-05-0064373	A/G	5	9106980	0.87
Q-05-0082413	A/C	5	19998729	0.85
Q-05-0108501	A/G	5	27538094	0.63
Map-0792	C/G	5	28273852	0.76
Map-0798	C/G	5	31544314	0.59
Q-05-0138100	A/G	5	31675803	0.85
Map-0816	A/C	5	33028909	0.86
Q-05-0149828	A/C	5	33171274	0.58
BARC-025997-05216	A/C	5	33489861	0.76
BARC-013665-01226	A/G	5	33521625	0.76
Q-05-0153429	A/G	5	33629296	0.86
Map-0837	A/T	5	34467476	0.86
BARC-020401-04601	C/T	5	34610824	0.82
BARC-026129-05274	A/G	5	34684656	0.82
Q-05-0163220	C/G	5	34721455	0.85
BARC-019085-03298	A/C	5	35086975	0.67
Q-05-0171110	A/G	5	35610120	0.82
BARC-020035-04416	A/T	5	36446961	0.95
Q-05-0180074	C/G	5	36546765	0.54
BARC-042601-08311	A/G	5	36805820	0.56
BARC-014639-01604	A/T	5	37312043	0.58
Q-05-0189129	A/T	5	37740764	0.57
Q-05-0190139	A/G	5	37856193	0.59
BARC-028171-05783	A/G	5	37928414	0.73
BARC-020259-04536	A/G	5	37999477	0.72
Q-05-0193181	A/C	5	38341003	0.77
BARC-029787-06362	A/G	5	38437721	0.8
Q-05-0194474	A/G	5	38497262	0.54
Q-05-0196822	A/G	5	38812855	0.65
Q-05-0196892	A/C	5	38828693	0.65
Q-05-0197383	A/C	5	38929664	0.74
BARC-018681-02991	A/G	5	39001500	0.76
Q-05-0198559	A/G	5	39082469	0.54
Q-05-0198646	A/G	5	39091237	0.66
Q-05-0199739	A/T	5	39238744	0.66
Q-05-0199926	A/G	5	39260013	0.79
Q-05-0200591	A/C	5	39343355	0.89
Q-05-0201505	A/G	5	39450142	0.91
Q-05-0201622	A/T	5	39461562	0.64
Q-05-0201735	A/T	5	39475620	0.64
Q-05-0201817	A/G	5	39495361	0.61
Q-05-0201853	C/G	5	39502129	0.61
Q-05-0202184	A/G	5	39531015	0.88
Q-05-0202462	A/G	5	39548326	0.88
Q-05-0202486	A/C	5	39550873	0.6
Q-05-0202873	A/C	5	39603554	0.55
Q-05-0203009	A/C	5	39627960	0.77
Q-05-0203170	A/T	5	39646829	0.56
Q-05-0203293	A/G	5	39672084	0.55
BARC-030735-06928	C/T	5	39811863	0.58
BARC-018933-03040	A/G	5	39837309	0.77
Q-05-0204923	A/C	5	39896988	0.64
Q-05-0205357	A/T	5	39939791	0.7
Q-05-0205443	A/G	5	39962034	0.83
Q-05-0205764	A/G	5	39995603	0.53
Q-05-0205954	A/G	5	40013687	0.62
Q-05-0206423	C/G	5	40060838	0.71
Q-05-0206442	A/G	5	40065579	0.79
Q-05-0206491	A/G	5	40069120	0.67
BARC-029873-06450	A/G	5	40143483	0.82
Q-05-0207286	A/G	5	40177556	0.55
Q-05-0207591	A/G	5	40216077	0.83
Q-05-0207994	A/G	5	40282449	0.92
Q-05-0208643	A/G	5	40406902	0.52
Q-05-0208723	A/G	5	40414727	0.78
Q-05-0208820	A/T	5	40429035	0.75
Q-05-0209249	A/T	5	40491242	0.57
Q-05-0209449	A/G	5	40515169	0.57
Q-05-0209857	A/G	5	40574974	0.51
Q-05-0210746	A/T	5	40707300	0.52
Q-05-0210877	A/C	5	40731411	0.63
Q-05-0210954	A/T	5	40743633	0.82
BARC-024333-04850	A/G	5	40816822	0.58
Q-05-0211601	A/C	5	40819520	0.66
Q-05-0213036	A/T	5	40959442	0.58
Q-05-0213912	A/G	5	41073019	0.81
Q-05-0214116	A/G	5	41093263	0.83
Q-05-0215089	A/T	5	41180396	0.75
Q-05-0215805	A/G	5	41255280	0.82
Q-05-0216060	A/T	5	41279966	0.78
Q-05-0216087	A/G	5	41288008	0.73
Q-05-0216383	A/C	5	41323046	0.78
Q-05-0216475	A/C	5	41333152	0.52
Q-05-0216747	A/G	5	41378637	0.92
Q-05-0217019	A/G	5	41414845	0.88
Q-05-0217595	A/G	5	41497333	0.86
Q-05-0218449	A/G	5	41599513	0.75
Q-05-0218718	A/G	5	41621205	0.74
BARC-014527-01571	C/T	6	644565	0.81
BARC-015973-02029	A/C	6	825788	0.62
Q-06-0006377	A/G	6	910543	0.65
Q-06-0007349	A/G	6	1028553	0.68
Q-06-0008858	A/G	6	1242547	0.61
Q-06-0017566	C/G	6	2576945	0.51
BARC-024137-04780	C/T	6	3370143	0.63
Map-0973	A/T	6	3500539	0.5
BARC-016957-02165	A/G	6	3790259	0.56
Map-0980	C/G	6	4366947	0.71
Q-06-0029597	A/G	6	4391481	0.81
BARC-018563-02977	A/G	6	4783982	0.85
Q-06-0035055	A/C	6	5258569	0.64
BARC-024049-04718	A/G	6	5375696	0.74
Map-0986	A/T	6	5404890	0.68
BARC-044639-08743	C/G	6	6080094	0.65
BARC-027688-06630	G/T	6	6488212	0.68
BARC-024221-04807	A/G	6	7072768	0.57
Map-1000	A/G	6	7680276	0.58
Q-06-0052195	A/T	6	8202792	0.85
Q-06-0053661	A/G	6	8483050	0.84
Q-06-0055849	A/C	6	8821723	0.83
Q-06-0061211	A/G	6	9774540	0.92
Q-06-0071698	A/C	6	11349115	0.65
Q-06-0072166	A/T	6	11413026	0.81
BARC-014557-01578	A/C	6	11824566	0.65
BARC-018663-03235	A/T	6	11898595	0.86
Map-1030	A/T	6	11984103	0.77
Q-06-0079992	A/T	6	12443165	0.95
Map-1036	A/C	6	12979503	0.77
Map-1051	A/T	6	13542639	0.5
BARC-028177-05786	A/G	6	13550856	0.55
Q-06-0094771	A/G	6	14091198	0.92
BARC-014305-01310	C/T	6	14424803	0.91
Map-1058	A/G	6	14749220	0.79
Q-06-0110760	A/G	6	15825376	0.78
BARC-040023-07635	A/G	6	16207244	0.53
BARC-025707-05009	A/G	6	16659554	0.62
BARC-025705-05001	G/T	6	16660784	0.93
Map-1069	A/C	6	16665187	0.88
BARC-014491-01561	A/G	6	17424199	0.76
Q-06-0128380	A/C	6	17559144	0.66
BARC-012991-00416	A/G	6	17674400	0.84
BARC-014947-01929	G/T	6	19166632	0.88
BARC-042161-08194	A/G	6	20081051	0.72
Q-06-0156722	A/G	6	20316047	0.85
Map-1070	C/G	6	21515815	0.79
BARC-040475-07751	A/G	6	21775764	0.56
Q-06-0169875	A/C	6	21875079	0.95
Q-06-0173044	A/G	6	22604938	0.56
Map-1072	A/G	6	37807031	0.64
Map-1074	A/T	6	38607031	0.74
Map-1080	A/G	6	39632830	0.88
BARC-039437-07498	G/T	6	46163664	0.64
Q-06-0314814	A/T	6	46858650	0.63
Map-1161	A/C	6	46919933	0.7
BARC-021425-04104	A/C	6	47782046	0.85
BARC-038885-07387	A/G	6	47823144	0.8
Q-06-0329630	A/G	6	48160139	0.94
Map-1171	A/C	6	49116084	0.71
BARC-018915-03279	A/T	6	50602662	0.86
Map-1197	A/G	7	163568	0.62
Q-07-0003086	A/G	7	491568	0.88
Q-07-0003476	A/G	7	538423	0.56
Map-1209	A/C	7	581104	0.51
Map-1217	A/C	7	1034953	0.65
BARC-027718-06640	A/T	7	1144270	0.58
Map-1220	A/T	7	2264388	0.91
BARC-029825-06443	C/G	7	2472110	0.75
Map-1224	A/G	7	2552802	0.54
Q-07-0021121	C/G	7	2714708	0.61
Q-07-0021183	C/G	7	2727193	0.55
Q-07-0021791	A/G	7	2801892	0.56
Q-07-0022413	A/G	7	2902822	0.62
Q-07-0023200	C/G	7	3004917	0.62
Q-07-0024075	A/G	7	3111304	0.55
Q-07-0024869	A/C	7	3214111	0.59
Q-07-0025261	A/G	7	3269861	0.8
Map-1226	A/G	7	3402697	0.78
Q-07-0026764	A/G	7	3450861	0.81
BARC-013845-01256	C/T	7	3598762	0.73
Q-07-0027821	A/G	7	3606751	0.86
Q-07-0028005	C/G	7	3631685	0.73
Q-07-0028489	A/G	7	3686254	0.8
Q-07-0028683	A/C	7	3701314	0.68
Q-07-0028695	A/G	7	3702932	0.7
Q-07-0029132	A/T	7	3758220	0.7
Q-07-0029242	C/G	7	3778577	0.73
Q-07-0030111	A/C	7	3876679	0.66
Q-07-0030422	A/G	7	3903653	0.89
Q-07-0031311	A/C	7	3989953	0.77
Q-07-0033100	A/G	7	4176155	0.72
Q-07-0033192	A/G	7	4184554	0.57
BARC-031399-07088	A/T	7	4211232	0.72
Q-07-0033974	A/G	7	4258953	0.94
Q-07-0034707	A/C	7	4329696	0.83
Q-07-0037853	A/G	7	4748388	0.72
Q-07-0038211	A/C	7	4795252	0.64
Q-07-0038951	A/T	7	4869842	0.91
Q-07-0040795	A/G	7	5035046	0.52
Q-07-0041014	A/G	7	5055254	0.51
BARC-022289-04309	A/G	7	5227284	0.7
Q-07-0043205	A/G	7	5237901	0.66
Q-07-0044420	A/G	7	5319998	0.75
Q-07-0046443	A/G	7	5456174	0.77
Q-07-0049260	A/G	7	5630404	0.74
Q-07-0053671	A/C	7	5964960	0.91
Q-07-0054054	A/C	7	5993979	0.71
Q-07-0054604	A/C	7	6036551	0.52
Q-07-0054805	A/T	7	6052883	0.85
Q-07-0055794	A/G	7	6132794	0.59
Q-07-0055850	A/G	7	6141188	0.5
Map-1242	A/T	7	6181919	0.62
Q-07-0056460	A/T	7	6181919	0.61
Q-07-0057212	A/G	7	6232512	0.74
Q-07-0058297	A/G	7	6324907	0.68
Q-07-0058321	A/G	7	6326074	0.87
BARC-039195-07466	A/G	7	6528808	0.84
Q-07-0061474	A/C	7	6582985	0.65
Q-07-0062791	A/G	7	6704716	0.91
Q-07-0063810	A/G	7	6805490	0.67
Q-07-0065187	A/G	7	6907443	0.78
Q-07-0066443	A/G	7	7013666	0.78
Q-07-0066891	A/C	7	7051535	0.67
Map-1255	A/T	7	7151916	0.59
Q-07-0070028	A/C	7	7300291	0.52
Q-07-0070043	A/T	7	7303116	0.6
Q-07-0071680	A/G	7	7505767	0.63
Q-07-0071697	A/G	7	7510546	0.72
Q-07-0072356	A/G	7	7571940	0.75
Q-07-0073138	A/T	7	7620286	0.79
Q-07-0074112	A/T	7	7680604	0.88
Q-07-0074458	A/G	7	7710272	0.88
Q-07-0074753	A/G	7	7737606	0.59
Q-07-0075597	A/T	7	7811278	0.68
Q-07-0077249	A/G	7	7926332	0.95
BARC-014705-01623	C/T	7	7993461	0.79
Map-1260	A/C	7	8016638	0.64
Q-07-0078618	A/C	7	8016638	0.64
Q-07-0078794	A/G	7	8028507	0.81
Q-07-0079796	A/G	7	8096080	0.62
Q-07-0081387	A/G	7	8212427	0.61
Q-07-0082152	A/G	7	8283800	0.73
Q-07-0083081	C/G	7	8338641	0.6
Q-07-0083823	A/G	7	8396603	0.55
BARC-012945-00406	C/T	7	8426684	0.8
Q-07-0084272	A/G	7	8426684	0.8
Q-07-0084932	A/G	7	8486895	0.55
Q-07-0085334	A/G	7	8510202	0.76
Q-07-0086044	A/G	7	8557952	0.62
Map-1274	A/C	7	8657890	0.6
Q-07-0087442	A/G	7	8685950	0.62
Q-07-0088101	A/G	7	8730657	0.89
Q-07-0091582	A/G	7	9050272	0.69
Q-07-0092431	A/C	7	9128285	0.87
Q-07-0092681	A/T	7	9149242	0.87
Q-07-0093393	A/G	7	9210508	0.86
Q-07-0095115	A/G	7	9362534	0.66
Q-07-0096633	A/C	7	9471112	0.85
Q-07-0097016	A/T	7	9502829	0.55
Q-07-0097039	A/G	7	9504770	0.76
Map-1285	A/G	7	9565083	0.59
BARC-016783-02329	A/T	7	9628626	0.69
Q-07-0100274	A/G	7	9793981	0.88
Q-07-0100770	A/T	7	9857972	0.83
BARC-032007-07237	A/G	7	13585902	0.66
BARC-017117-02204	A/G	7	15355410	0.77
Q-07-0141619	A/G	7	15533534	0.94
BARC-020517-04647	C/T	7	15694670	0.82
Q-07-0165288	A/G	7	18263093	0.54
Map-1323	A/G	7	18854429	0.53
Map-1333	A/G	7	19836609	0.78
Map-1336	A/G	7	20037903	0.78
BARC-024253-04817	A/G	7	20189628	0.79
BARC-032201-07331	A/G	7	24724157	0.54
Map-1344	A/G	7	27907282	0.88
Map-1347	A/G	7	30554911	0.6
Map-1357	A/G	7	34595731	0.61
Q-07-0217819	A/G	7	36630501	0.55
Map-1385	A/C	7	38093920	0.51
Q-07-0240379	A/G	7	38942960	0.92
Map-1395	A/C	7	40320836	0.77
Q-07-0267228	A/T	7	42542094	0.75
Q-07-0267595	A/G	7	42579439	0.88
Map-1422	A/C	8	674278	0.6
BARC-021937-04237	A/G	8	1466231	0.64
Map-1429	A/G	8	1798406	0.51
Q-08-0013995	A/G	8	2256097	0.91
Q-08-0017469	A/G	8	2686461	0.84
BARC-031701-07215	A/G	8	3056272	0.58
Map-1436	A/G	8	3056272	0.56
BARC-028679-05986	A/G	8	3800076	0.86
Q-08-0030799	A/G	8	4468020	0.93
Map-1438	A/G	8	4687486	0.71
BARC-037229-06749	A/G	8	5164822	0.57
Q-08-0047538	A/G	8	6948323	0.88
Q-08-0047775	A/G	8	6984795	0.85
Q-08-0047852	A/C	8	6997473	0.88
Q-08-0047904	A/G	8	7013504	0.88
Q-08-0047947	A/G	8	7023037	0.94
Q-08-0049216	A/C	8	7168816	0.88
Q-08-0049785	A/C	8	7252665	0.91
Q-08-0052535	A/C	8	7594357	0.94
BARC-028361-05840	G/T	8	7716968	0.59
Q-08-0054375	A/G	8	7778707	0.95
BARC-021329-04038	A/T	8	7824805	0.64
Q-08-0054875	A/G	8	7840340	0.92
Q-08-0055285	A/G	8	7880929	0.94
BARC-018023-02499	C/T	8	7955652	0.64
BARC-028309-05824	A/G	8	8082966	0.68
BARC-030485-06876	A/C	8	8251158	0.62
Q-08-0059176	A/T	8	8388580	0.79
Q-08-0059479	A/G	8	8430291	0.95
Q-08-0059708	A/G	8	8459922	0.93
Q-08-0060075	A/G	8	8516662	0.88
Q-08-0060194	A/G	8	8534116	0.89
Q-08-0060378	A/G	8	8568360	0.89
BARC-040339-07714	C/T	8	8599141	0.58
Q-08-0060730	A/G	8	8618595	0.9
Map-1459	A/T	8	8688238	0.72
Q-08-0061193	A/T	8	8688238	0.72
Q-08-0061367	A/C	8	8700856	0.9
BARC-018419-02911	G/T	8	8709459	0.91
Q-08-0061616	A/G	8	8721081	0.83
Q-08-0061840	A/G	8	8739593	0.88
Q-08-0063342	A/C	8	8954344	0.93
Q-08-0063492	A/T	8	8969879	0.68
Q-08-0063914	A/G	8	9029887	0.68
Q-08-0065703	A/G	8	9222200	0.93
Q-08-0065893	A/G	8	9249260	0.51
Q-08-0066369	A/C	8	9297958	0.89
Q-08-0066530	C/G	8	9314656	0.75
Q-08-0066552	A/G	8	9317977	0.54
Q-08-0067553	A/G	8	9427708	0.6
Q-08-0067644	A/G	8	9437067	0.88
Q-08-0067774	A/G	8	9445915	0.57
BARC-021831-04219	A/G	8	9446066	0.56
Q-08-0068080	A/G	8	9474297	0.57
Q-08-0068113	A/G	8	9476509	0.72
Q-08-0068890	C/G	8	9516532	0.71
Map-1467	A/G	8	9517716	0.9
Q-08-0068899	A/G	8	9517716	0.9
Q-08-0069023	A/C	8	9534794	0.69
BARC-027618-06622	C/G	8	9578794	0.85
Q-08-0069453	A/G	8	9580967	0.55
Q-08-0069630	A/G	8	9597716	0.89
Q-08-0069750	A/G	8	9608076	0.87
Q-08-0070607	A/G	8	9696204	0.72
Q-08-0070708	A/G	8	9706997	0.72
BARC-026091-05255	C/T	8	9750126	0.55
Q-08-0071135	C/G	8	9750141	0.81
Q-08-0072099	A/T	8	9885255	0.58
Q-08-0072218	A/G	8	9902391	0.9
Map-1475	A/G	8	9932191	0.52
Q-08-0072511	A/G	8	9932242	0.52
Q-08-0072666	A/G	8	9966020	0.72
BARC-043119-08535	A/G	8	9997559	0.71
Q-08-0074752	A/T	8	10253608	0.53
Q-08-0075067	A/G	8	10303279	0.6
Q-08-0075373	A/G	8	10333121	0.89
Map-1476	A/G	8	10370128	0.64
Q-08-0075583	A/G	8	10370128	0.65
Q-08-0075752	A/G	8	10395849	0.56
Q-08-0076719	A/G	8	10500358	0.71
Q-08-0076809	A/G	8	10511834	0.76
Q-08-0077062	C/G	8	10542372	0.62
Q-08-0077088	A/T	8	10546300	0.74
Q-08-0077247	A/C	8	10563304	0.58
Q-08-0077703	A/G	8	10609190	0.8
BARC-013587-01169	C/G	8	10651227	0.69
Q-08-0078129	A/C	8	10665997	0.6
Q-08-0078981	C/G	8	10795965	0.54
Q-08-0079195	A/C	8	10812608	0.57
Q-08-0079614	A/G	8	10852001	0.77
Q-08-0080327	A/C	8	10935188	0.63
BARC-045081-08872	A/C	8	10954450	0.52
Q-08-0080572	C/G	8	10960388	0.54
Q-08-0080618	A/C	8	10975999	0.54
Q-08-0081049	A/C	8	11063610	0.58
Q-08-0081400	A/G	8	11091404	0.57
Map-1487	C/G	8	11114827	0.6
Q-08-0081650	C/G	8	11114827	0.6
Q-08-0081678	A/G	8	11117798	0.61
Q-08-0082220	A/G	8	11178281	0.55
Q-08-0082462	A/G	8	11216128	0.51
Q-08-0082909	A/G	8	11261610	0.65
Q-08-0083680	A/G	8	11340852	0.63
Q-08-0083900	A/G	8	11365298	0.75
Q-08-0085526	A/G	8	11536383	0.78
Q-08-0086026	A/G	8	11575773	0.66
Q-08-0086162	A/G	8	11587021	0.78
Q-08-0086633	A/G	8	11638466	0.62
Q-08-0087375	A/G	8	11730256	0.59
Q-08-0087656	A/G	8	11755805	0.67
Q-08-0088019	A/C	8	11787706	0.88
Q-08-0090903	A/G	8	12087684	0.74
Q-08-0090978	A/G	8	12092200	0.73
Q-08-0091155	A/G	8	12112244	0.78
Q-08-0091539	A/G	8	12156042	0.79
Q-08-0091792	A/C	8	12198445	0.88
Q-08-0092080	A/C	8	12239929	0.75
Q-08-0092512	A/G	8	12287387	0.64
Q-08-0093791	A/G	8	12424043	0.84
Q-08-0093829	C/G	8	12433374	0.84
Q-08-0094113	A/G	8	12465147	0.56
BARC-014665-01613	A/G	8	12472279	0.55
Q-08-0094591	A/G	8	12536839	0.77
Q-08-0095300	A/G	8	12612238	0.75
Q-08-0095575	A/T	8	12653640	0.77
Q-08-0096298	A/G	8	12722260	0.81
Q-08-0096568	A/G	8	12777126	0.81
Q-08-0096852	C/G	8	12823238	0.82
Q-08-0097290	C/G	8	12874036	0.78
Q-08-0097608	A/C	8	12926289	0.89
Map-1491	A/G	8	12994479	0.79
Q-08-0097990	A/G	8	13007410	0.77
Q-08-0098123	A/C	8	13029989	0.73
Q-08-0098258	A/C	8	13045966	0.67
Q-08-0098733	A/G	8	13089297	0.73
Q-08-0099140	A/G	8	13150724	0.92
Map-1493	A/T	8	13968107	0.69
BARC-016119-02287	C/G	8	14593547	0.88
Map-1496	A/G	8	14645679	0.58
BARC-028513-05926	A/G	8	15014815	0.73
Map-1501	A/G	8	15204729	0.53
Q-08-0114934	A/G	8	15322456	0.9
Q-08-0115052	A/C	8	15337835	0.88
Q-08-0117966	A/G	8	15719120	0.59
Q-08-0118361	A/G	8	15770954	0.61
Map-1516	A/C	8	16760470	0.52
Q-08-0129662	A/C	8	17060465	0.88
BARC-014453-01374	A/G	8	17286832	0.79
BARC-025719-05018	A/G	8	17300140	0.78
BARC-022445-04327	A/C	8	17410231	0.66
Q-08-0139781	A/G	8	18122757	0.63
Q-08-0145805	A/C	8	18743093	0.75
BARC-027788-06671	C/G	8	18952560	0.72
BARC-013213-00450	A/G	8	20855682	0.92
Map-1537	A/G	8	21180741	0.65
Map-1544	A/C	8	21941973	0.59
BARC-039223-07478	C/T	8	22047839	0.54
Q-08-0188076	A/G	8	25110324	0.88
BARC-014837-01682	C/G	8	34980901	0.83
BARC-028775-06010	A/G	8	38238679	0.81
Q-08-0240153	A/G	8	38888291	0.93
BARC-018147-02532	C/T	8	40220221	0.74
Q-08-0253315	A/G	8	40251509	0.79
Q-08-0277446	A/T	8	42480951	0.94
BARC-026019-05227	C/T	8	43854711	0.83
Q-08-0301434	A/G	8	44966663	0.79
BARC-015095-02564	A/C	8	45087086	0.84
BARC-041903-08129	A/G	8	46165139	0.94
Q-09-0004427	A/G	9	625537	0.57
BARC-040611-07798	C/T	9	850718	0.95
Map-1616	A/G	9	1445978	0.52
BARC-016397-02579	C/T	9	1919986	0.68
BARC-013233-00452	A/G	9	1928815	0.85
Q-09-0017483	A/T	9	2172694	0.94
Map-1630	C/G	9	3157784	0.51
BARC-022201-04296	A/T	9	4224050	0.82
BARC-044011-08582	A/G	9	4452874	0.76
Map-1640	A/G	9	5296880	0.55
BARC-026035-05230	A/G	9	6026912	0.79
Map-1646	A/G	9	6667198	0.66
Q-09-0068505	A/G	9	7221618	0.87
BARC-043033-08505	A/G	9	8025563	0.94
Q-09-0078912	A/G	9	8335756	0.59
Q-09-0079194	A/G	9	8353620	0.79
Q-09-0079284	A/G	9	8363941	0.79
Q-09-0079478	A/C	9	8400566	0.79
Q-09-0083609	A/T	9	9006921	0.59
Q-09-0084992	A/G	9	9212012	0.72
Q-09-0088271	A/G	9	9703108	0.65
Map-1648	A/C	9	9989787	0.7
Q-09-0090064	A/C	9	10019372	0.71
Map-1650	C/G	9	10233955	0.71
Q-09-0091536	A/G	9	10320924	0.69
Q-09-0094065	A/C	9	10618340	0.79
Q-09-0095963	A/G	9	10860690	0.86
Map-1652	A/G	9	10934730	0.67
Q-09-0097421	A/T	9	11192203	0.62
Q-09-0098934	A/G	9	11533781	0.94
Q-09-0099306	A/G	9	11579669	0.94
Q-09-0099546	A/T	9	11628958	0.57
Q-09-0100394	A/G	9	11736662	0.63
Q-09-0100487	A/C	9	11749185	0.63
Q-09-0100780	A/G	9	11780814	0.63
Q-09-0103711	A/G	9	12220678	0.62
Q-09-0104994	A/G	9	12396017	0.8
BARC-014761-01655	A/G	9	12714583	0.57
BARC-042823-08429	A/G	9	18812246	0.63
BARC-029275-06136	A/G	9	20806418	0.56
Map-1653	A/C	9	27000882	0.84
Map-1656	C/G	9	29812604	0.83
BARC-041483-08020	A/C	9	29814682	0.8
Map-1660	A/G	9	35667804	0.7
BARC-029583-06223	A/G	9	35730340	0.53
BARC-014813-01678	A/G	9	37084584	0.81
Q-09-0234889	A/G	9	37322120	0.69
Q-09-0240570	A/G	9	38009740	0.92
Q-09-0249386	A/G	9	38969822	0.76
BARC-044609-08738	A/C	9	39067581	0.56
Q-09-0251982	A/T	9	39289298	0.95
Q-09-0253300	A/C	9	39423916	0.75
BARC-027950-06706	A/G	9	41060793	0.54
BARC-030457-06870	A/T	9	41184482	0.78
Map-1679	A/G	9	41238819	0.7
BARC-041421-07980	A/T	9	41304717	0.61
BARC-025669-04989	G/T	9	41620640	0.75
Q-09-0275489	A/T	9	41840396	0.89
BARC-030181-06822	A/T	9	41955619	0.71
Q-09-0285692	A/C	9	43006279	0.66
BARC-029735-06331	A/G	9	43178381	0.61
Map-1710	A/G	9	43739977	0.58
BARC-030025-06778	C/T	9	43856953	0.76
Map-1714	A/G	9	44145059	0.75
BARC-018515-02927	G/T	9	44398393	0.56
Map-1722	A/G	9	44777677	0.64
Q-09-0300109	A/C	9	44874267	0.59
BARC-028861-06032	A/G	9	45778829	0.53
Map-1729	A/G	9	45836983	0.8
Map-1733	A/G	9	46195335	0.62
BARC-021581-04152	A/G	9	46228950	0.5
Map-1742	A/G	9	46799008	0.6
Map-1760	A/C	10	912498	0.86
Q-10-0007587	A/T	10	1031516	0.9
Q-10-0007731	A/G	10	1045960	0.9
BARC-018101-02517	A/G	10	1571105	0.5
BARC-029189-06116	A/C	10	2052060	0.7
BARC-029811-06423	C/T	10	2368517	0.59
Map-1776	A/G	10	2508922	0.56
Q-10-0022972	A/C	10	3063605	0.74
Map-1779	A/G	10	3386716	0.67
Map-1786	C/G	10	3917752	0.57
Map-1789	A/T	10	4506820	0.74
BARC-017045-02182	C/G	10	6431374	0.68
Map-1802	A/T	10	6856129	0.9
Map-1806	A/G	10	8935615	0.7
BARC-042707-08378	A/G	10	10076828	0.75
BARC-018019-02497	C/G	10	32097748	0.84
Q-10-0192066	A/T	10	34899288	0.88
BARC-029531-06209	A/G	10	37848576	0.86
Q-10-0211740	A/G	10	38351030	0.61
Q-10-0225993	A/T	10	40072067	0.54
BARC-029491-06203	A/G	10	40222604	0.58
Q-10-0230824	A/T	10	40722427	0.92
BARC-042373-08248	A/G	10	40805200	0.64
Q-10-0233442	A/G	10	41070907	0.81
Map-1890	A/G	10	42452641	0.54
Map-1897	A/G	10	43037006	0.88
BARC-031677-07213	C/T	10	43841675	0.51
Map-1899	A/C	10	44161284	0.58
Q-10-0257500	A/G	10	44449085	0.77
Map-1900	A/G	10	44533223	0.8
BARC-024413-04876	A/G	10	44753498	0.84
Map-1902	C/G	10	45237186	0.55
BARC-041383-07976	A/T	10	45685760	0.62
BARC-039211-07470	A/G	10	46677417	0.88
BARC-021715-04191	C/T	10	46682605	0.88
BARC-018693-02992	A/G	10	47120869	0.6
Q-10-0292950	A/C	10	49114985	0.88
Q-10-0293046	A/C	10	49128251	0.84
BARC-030491-06877	C/G	10	49524693	0.83
BARC-017339-02269	A/G	10	49717954	0.69
BARC-031993-07234	A/C	10	49839208	0.66
BARC-041935-08142	A/G	10	49905877	0.74
BARC-017811-02392	A/C	11	30143	0.8
BARC-018025-02500	A/T	11	456677	0.76
BARC-030403-06863	A/G	11	547315	0.57
BARC-018583-02981	A/C	11	1656576	0.61
Q-11-0016644	C/G	11	2541677	0.88
Q-11-0017683	C/G	11	2665700	0.89
Q-11-0022257	A/G	11	3596832	0.92
Map-1985	A/G	11	4865983	0.52
BARC-015917-02015	A/G	11	5105120	0.85
BARC-042439-08267	A/G	11	5123418	0.92
BARC-018099-02516	A/C	11	5270685	0.65
BARC-026093-05256	A/G	11	5916329	0.73
BARC-017097-02199	A/G	11	6021022	0.84
Map-1989	C/G	11	6353044	0.94
BARC-030313-06852	A/G	11	6860672	0.7
Q-11-0045596	A/T	11	6885008	0.52
Q-11-0047055	A/G	11	7074051	0.87
BARC-016539-02087	A/G	11	7663916	0.88
BARC-044037-08588	A/G	11	7688257	0.94
BARC-025873-05130	A/T	11	7847341	0.53
Map-1995	A/G	11	7904934	0.54
BARC-024219-04806	A/G	11	8134052	0.84
BARC-015313-02278	A/C	11	8134591	0.73
Map-2001	A/T	11	8414931	0.68
BARC-031547-07108	A/T	11	8492139	0.73
BARC-031375-07086	A/C	11	8521560	0.9
BARC-021617-04156	A/G	11	8911314	0.81
Q-11-0061103	A/C	11	9158709	0.89
Q-11-0061218	A/G	11	9172295	0.9
BARC-016279-02316	A/T	11	10804695	0.6
Map-2008	A/G	11	10891675	0.68
Map-2015	A/G	11	11896192	0.63
Map-2018	A/G	11	14803572	0.88
BARC-040309-07711	A/T	11	15576651	0.71
Map-2026	A/T	11	15656437	0.74
Q-11-0098408	A/G	11	15804322	0.86
Map-2035	A/C	11	17128522	0.91
BARC-041167-07925	C/G	11	17415728	0.7
Q-11-0110312	A/G	11	17597749	0.83
Map-2049	A/T	11	27751229	0.75
Map-2055	A/T	11	29572665	0.73
Map-2061	A/G	11	30741018	0.77
Map-2065	A/G	11	34853659	0.61
Map-2068	A/G	11	36848383	0.52
BARC-027720-06642	A/C	11	36970664	0.61
Q-11-0198734	A/C	11	36981551	0.54
Q-11-0198856	A/G	11	36997606	0.83
BARC-025703-04999	C/G	11	38222040	0.73
BARC-021199-04005	A/G	11	38317126	0.94
Map-2073	A/G	11	38389485	0.67
Q-12-0005479	A/C	12	818454	0.51
BARC-016635-02155	A/G	12	859575	0.52
Map-2109	A/G	12	1539911	0.6
BARC-016413-02582	A/G	12	2096688	0.78
BARC-020589-04684	A/T	12	2681616	0.72
Map-2133	A/G	12	3005673	0.74
BARC-016807-02333	A/T	12	4268162	0.69
Map-2145	A/C	12	4285452	0.94
Q-12-0042991	A/G	12	5682556	0.66
Q-12-0051029	A/G	12	6670039	0.82
Map-2154	A/G	12	7326022	0.66
BARC-019775-04370	C/T	12	7494659	0.95
BARC-032147-07327	A/G	12	7942712	0.62
Map-2161	A/C	12	8559495	0.9
BARC-018577-02980	C/G	12	10342367	0.84
BARC-027486-06594	A/G	12	10794158	0.56
BARC-018973-03046	C/T	12	14793893	0.78
Map-2211	A/G	12	17869269	0.79
Map-2213	A/C	12	22258198	0.8
Map-2217	A/G	12	24268282	0.77
Map-2218	C/G	12	27230898	0.87
BARC-029055-06058	A/G	12	32445510	0.9
Map-2220	A/G	12	33880278	0.52
Q-12-0182600	A/G	12	34450320	0.69
Q-12-0182845	A/G	12	34471603	0.67
Map-2223	A/G	12	34549395	0.63
Q-12-0184065	A/G	12	34578594	0.6
Map-2227	A/G	12	34982910	0.79
Map-2252	A/C	12	36094853	0.88
BARC-015079-02561	A/G	12	36780299	0.65
BARC-039237-07479	A/G	12	38202617	0.52
BARC-027816-06683	A/G	12	38676052	0.8
Map-2304	A/C	12	39133413	0.66
BARC-025709-05013	C/G	12	39890002	0.62
Q-13-0000849	A/G	13	150096	0.9
Q-13-0005452	A/T	13	960843	0.94
BARC-031169-07006	A/G	13	1456933	0.51
Q-13-0015902	A/G	13	2466915	0.92
Q-13-0026377	A/G	13	3784395	0.79
BARC-016463-02617	A/G	13	4208209	0.55
BARC-037177-06728	A/G	13	4687210	0.64
Q-13-0033650	A/G	13	4877561	0.88
BARC-043267-08567	A/G	13	5043566	0.55
BARC-029625-06252	A/T	13	5567239	0.71
BARC-014535-01572	A/T	13	6158497	0.75
BARC-039061-07429	A/G	13	6637963	0.64
Q-13-0055305	A/G	13	7220550	0.77
BARC-043173-08548	C/T	13	8264628	0.7
BARC-018551-02971	A/T	13	8529479	0.63
Map-2353	A/C	13	8538825	0.69
BARC-018487-03198	C/T	13	11689036	0.76
Map-2381	C/G	13	13832411	0.8
Map-2385	A/G	13	16010473	0.51
BARC-018095-02514	C/T	13	20365685	0.66
Q-13-0132394	A/T	13	20812909	0.66
Q-13-0136515	A/C	13	21612488	0.58
Map-2390	A/G	13	22380667	0.74
Q-13-0144130	A/T	13	22607615	0.8
BARC-044797-08809	A/G	13	23987522	0.54
Q-13-0157821	A/G	13	24467741	0.84
BARC-045205-08910	C/T	13	24710780	0.56
Map-2417	A/C	13	25495343	0.85
Q-13-0166412	A/T	13	25820870	0.83
BARC-025897-05144	A/G	13	27144664	0.9
Map-2454	A/C	13	27842199	0.77
BARC-031461-07098	C/T	13	28187997	0.58
BARC-022043-04271	A/C	13	28329680	0.61
BARC-029823-06424	A/G	13	28634881	0.93
Q-13-0197056	A/C	13	28791418	0.83
Map-2467	A/G	13	29037444	0.57
Map-2470	A/G	13	29287679	0.66
BARC-014579-01586	A/T	13	30619983	0.63
Q-13-0223308	A/G	13	30874990	0.85
BARC-015435-01966	A/C	13	31395148	0.65
BARC-030359-06858	C/T	13	32170760	0.66
BARC-013257-00462	A/G	13	32207537	0.81
BARC-031493-07101	C/T	13	33261282	0.87
BARC-041649-08055	A/G	13	33280463	0.63
Map-2479	A/C	13	33302470	0.57
Q-13-0245807	A/C	13	33716104	0.94
BARC-032717-09021	A/G	13	34437456	0.56
BARC-018007-02494	A/T	13	35394159	0.94
BARC-041127-07909	C/T	13	35487599	0.63
Map-2486	A/G	13	35908062	0.64
BARC-018177-02535	A/G	13	36054813	0.67
BARC-028583-05961	C/G	13	36131666	0.77
Map-2491	A/T	13	36132244	0.87
BARC-028887-06034	A/G	13	36566931	0.73
Map-2492	A/T	13	36636547	0.81
BARC-025561-06521	A/G	13	36822760	0.71
BARC-014657-01608	A/C	13	37024315	0.59
Map-2503	A/C	13	38546230	0.6
BARC-026113-05263	C/T	13	39216686	0.86
Map-2505	A/T	13	39398581	0.63
Map-2511	A/G	13	39869888	0.55
Q-13-0294229	A/G	13	40062955	0.85
BARC-018741-03001	A/T	13	41886000	0.59
Map-2516	A/C	13	42052706	0.56
Q-13-0310787	A/G	13	42359764	0.93
BARC-028899-06037	A/C	13	44238091	0.94
Q-14-0001344	A/C	14	251811	0.88
BARC-014285-01304	A/C	14	594927	0.78
BARC-028553-05949	A/C	14	1359785	0.74
Q-14-0010182	A/C	14	1359785	0.76
Q-14-0016532	C/G	14	2063233	0.78
Map-2561	C/G	14	2325663	0.52
Map-2565	A/G	14	2482423	0.76
BARC-020561-04671	A/G	14	2683874	0.7
BARC-016567-02143	A/C	14	3061526	0.52
Q-14-0025791	A/C	14	3081766	0.74
Map-2567	A/G	14	3087655	0.55
Q-14-0025816	A/G	14	3087655	0.54
Q-14-0026670	C/G	14	3150213	0.82
Q-14-0026827	A/C	14	3162634	0.87
Q-14-0026891	A/G	14	3170372	0.71
Q-14-0028042	A/C	14	3245970	0.53
Q-14-0029105	A/T	14	3313136	0.77
Q-14-0029146	C/G	14	3316387	0.83
Q-14-0029287	A/G	14	3325053	0.72
Q-14-0029546	A/G	14	3334127	0.89
Q-14-0030348	A/G	14	3377212	0.81
Q-14-0030544	A/G	14	3391690	0.65
Q-14-0030810	A/G	14	3417140	0.85
Q-14-0030835	A/C	14	3420283	0.73
Q-14-0031344	A/C	14	3445587	0.72
Q-14-0034437	A/C	14	3636340	0.88
Q-14-0034988	C/G	14	3726205	0.51
Q-14-0035410	A/C	14	3769236	0.72
Q-14-0035678	C/G	14	3785812	0.56
Q-14-0036134	A/G	14	3827384	0.56
Q-14-0037413	A/T	14	3947074	0.66
Q-14-0037508	A/G	14	3955583	0.65
Q-14-0037630	C/G	14	3966449	0.69
Q-14-0037891	A/G	14	3993590	0.59
Q-14-0038093	A/G	14	4013945	0.86
Q-14-0038586	A/C	14	4072701	0.94
Q-14-0039081	A/G	14	4120010	0.78
Q-14-0039843	A/G	14	4209111	0.6
Q-14-0039945	A/G	14	4219248	0.58
BARC-021353-04043	C/G	14	4305907	0.7
Q-14-0041217	A/G	14	4344782	0.9
Q-14-0042983	A/C	14	4512219	0.9
Q-14-0043415	C/G	14	4567355	0.62
Q-14-0043721	A/G	14	4633097	0.62
Map-2595	A/G	14	4706907	0.68
Q-14-0044707	A/G	14	4726344	0.75
Q-14-0045947	A/C	14	4837031	0.82
Q-14-0046254	A/C	14	4871523	0.67
Q-14-0047904	A/G	14	5018235	0.94
BARC-044973-08855	A/C	14	5128337	0.86
Q-14-0049126	A/C	14	5165962	0.8
Q-14-0049457	A/G	14	5200736	0.77
Q-14-0049641	A/C	14	5225137	0.62
Q-14-0049725	A/G	14	5239908	0.73
Q-14-0051137	A/T	14	5418368	0.54
Q-14-0051450	A/G	14	5460293	0.53
Map-2603	C/G	14	5473602	0.73
Q-14-0053325	A/G	14	5744412	0.7
Q-14-0054347	A/C	14	5865110	0.86
Q-14-0054424	C/G	14	5882725	0.93
Q-14-0054709	C/G	14	5908732	0.64
Q-14-0054943	A/G	14	5940995	0.91
Q-14-0054992	A/C	14	5947501	0.91
Q-14-0055980	A/G	14	6067605	0.95
Q-14-0057788	A/G	14	6305739	0.87
Q-14-0058044	A/G	14	6349875	0.91
Q-14-0059558	A/T	14	6511217	0.81
Q-14-0060628	A/G	14	6665828	0.88
Q-14-0061587	A/C	14	6807034	0.82
Q-14-0061985	C/G	14	6863431	0.75
Q-14-0061991	A/G	14	6866578	0.58
Q-14-0062663	C/G	14	6962828	0.57
Map-2608	A/G	14	7163418	0.61
Q-14-0064246	A/G	14	7163418	0.6
Q-14-0065820	A/C	14	7319353	0.65
Map-2611	A/G	14	7395108	0.62
Q-14-0066612	A/G	14	7395108	0.61
Q-14-0071121	A/G	14	7875065	0.93
Q-14-0071546	C/G	14	7934357	0.87
Q-14-0071635	A/G	14	7945820	0.75
Q-14-0072122	A/G	14	7988258	0.69
Q-14-0072225	A/G	14	8006107	0.64
Q-14-0073397	C/G	14	8133907	0.7
Q-14-0073717	A/G	14	8170422	0.54
BARC-020455-04627	A/G	14	8191593	0.58
Q-14-0074045	A/G	14	8191593	0.54
Q-14-0075383	A/C	14	8338776	0.81
Q-14-0075436	A/G	14	8351511	0.91
Q-14-0075976	A/T	14	8434285	0.88
Q-14-0076219	A/G	14	8460690	0.88
Q-14-0076507	A/T	14	8508502	0.9
BARC-030967-06981	A/G	14	8902512	0.7
Q-14-0079383	C/G	14	8937428	0.87
Q-14-0079771	A/G	14	9021873	0.62
Q-14-0079895	C/G	14	9033233	0.84
BARC-014309-01312	A/G	14	9641929	0.87
Q-14-0085283	A/G	14	9642025	0.91
Q-14-0089007	A/G	14	10092139	0.59
Q-14-0089821	A/G	14	10162924	0.6
Q-14-0090910	A/G	14	10267147	0.95
Q-14-0091560	A/G	14	10307773	0.92
Q-14-0096099	C/G	14	10910344	0.52
Q-14-0097009	A/G	14	11124667	0.61
Q-14-0102380	A/T	14	12164408	0.53
Q-14-0102606	A/T	14	12228611	0.53
Q-14-0105328	A/G	14	12798351	0.53
BARC-013927-01275	A/T	14	33571228	0.75
Q-14-0194555	A/G	14	34323304	0.76
Q-14-0224001	A/G	14	42220440	0.77
Map-2639	A/G	14	44159472	0.57
Map-2650	A/C	14	44786795	0.51
Q-14-0259168	A/G	14	46258933	0.61
BARC-013273-00466	A/T	14	46714350	0.53
Map-2655	A/T	14	46842767	0.71
BARC-024363-04860	C/G	14	48668359	0.92
Q-14-0286236	A/G	14	48886647	0.75
BARC-039561-07508	C/T	14	48889427	0.94
BARC-029687-06322	A/G	14	49226905	0.83
Q-14-0288605	A/G	14	49242877	0.92
BARC-030849-06952	A/G	14	49276251	0.58
BARC-013859-01259	A/C	14	49292093	0.52
BARC-040761-07845	A/C	14	49368577	0.74
BARC-030661-06918	A/G	14	49487340	0.58
BARC-031269-07029	C/T	15	220550	0.58
BARC-039153-07459	A/C	15	831324	0.93
BARC-014323-01320	A/C	15	1222084	0.88
BARC-042629-08331	A/C	15	1276755	0.93
BARC-018959-03045	A/G	15	1304136	0.56
BARC-018923-03037	C/T	15	1541381	0.75
Q-15-0012218	A/G	15	1858937	0.73
BARC-022039-04270	A/G	15	2018954	0.59
Q-15-0014121	A/G	15	2095182	0.71
BARC-025493-06513	C/T	15	2127691	0.87
Q-15-0014333	A/G	15	2127691	0.71
Q-15-0018043	A/C	15	2722798	0.63
Q-15-0024348	A/C	15	3681455	0.9
Q-15-0027120	A/G	15	4120684	0.8
BARC-039433-07497	A/G	15	4395339	0.76
Q-15-0040570	A/G	15	6196338	0.91
BARC-029771-06336	A/G	15	6461410	0.77
BARC-024481-04933	A/G	15	6826044	0.62
Q-15-0045794	A/G	15	6925513	0.57
BARC-025753-05037	A/G	15	7513319	0.5
Map-2720	A/G	15	7570373	0.79
Q-15-0050929	A/C	15	7638770	0.66
BARC-027534-06600	A/G	15	7890421	0.88
BARC-027480-06591	A/T	15	8263547	0.76
Q-15-0058849	A/T	15	8686961	0.59
Q-15-0079298	A/G	15	11261616	0.65
Q-15-0079657	A/G	15	11283919	0.7
Q-15-0081678	A/T	15	11527938	0.52
BARC-028607-05972	A/T	15	11630990	0.59
Q-15-0083372	A/G	15	11673603	0.6
BARC-014987-01944	A/C	15	11799108	0.89
Map-2758	A/T	15	11852270	0.61
Q-15-0087517	A/G	15	12130360	0.77
Q-15-0087770	A/G	15	12154187	0.55
Q-15-0087949	A/G	15	12178546	0.55
Q-15-0089326	A/G	15	12351180	0.56
Q-15-0091741	A/T	15	12634209	0.64
Q-15-0092852	A/C	15	12731516	0.77
Map-2768	A/G	15	12812079	0.9
Q-15-0093792	A/G	15	12812079	0.9
Q-15-0094016	A/C	15	12839183	0.95
Q-15-0094087	A/C	15	12848963	0.75
Q-15-0094116	A/G	15	12852862	0.89
Q-15-0095686	C/G	15	12967566	0.77
Q-15-0096812	C/G	15	13068696	0.61
Q-15-0097227	A/G	15	13101384	0.87
Q-15-0098144	A/G	15	13181142	0.57
Q-15-0098221	C/G	15	13186117	0.65
Q-15-0098399	A/G	15	13201754	0.79
Q-15-0100914	A/G	15	13403118	0.82
Q-15-0102611	A/G	15	13571630	0.7
Q-15-0103924	A/G	15	13688880	0.59
Q-15-0103960	A/T	15	13699685	0.59
Q-15-0105388	A/C	15	13797404	0.79
Q-15-0105426	A/T	15	13800332	0.79
Q-15-0107497	A/C	15	13963593	0.8
Q-15-0108341	A/G	15	14028222	0.71
BARC-030079-06803	C/T	15	14032467	0.67
Map-2785	A/G	15	14113277	0.56
Q-15-0108964	C/G	15	14116406	0.57
Q-15-0110956	A/G	15	14265962	0.56
Q-15-0110966	A/G	15	14267998	0.56
Q-15-0113841	A/C	15	14448152	0.74
Q-15-0114709	A/G	15	14535373	0.51
Q-15-0117839	A/T	15	14753693	0.58
Q-15-0118403	A/G	15	14801612	0.74
Q-15-0120610	A/G	15	14985541	0.57
Q-15-0120964	A/C	15	15014253	0.82
Q-15-0121380	A/G	15	15048490	0.72
BARC-016029-02040	A/G	15	15100418	0.62
Q-15-0125208	A/G	15	15322809	0.88
Q-15-0126447	A/G	15	15411021	0.57
BARC-019069-03297	A/C	15	15513340	0.76
Q-15-0128012	A/G	15	15532390	0.51
BARC-014329-01322	A/T	15	15580382	0.83
Q-15-0129016	A/G	15	15616643	0.7
Q-15-0129202	A/G	15	15635584	0.7
Q-15-0129323	A/G	15	15649617	0.53
Q-15-0129518	A/G	15	15670156	0.89
Q-15-0135260	A/T	15	16632393	0.95
Map-2802	A/G	15	17861706	0.65
Q-15-0152072	A/G	15	18003249	0.93
BARC-013055-00431	A/G	15	23169565	0.55
BARC-044107-08620	A/G	15	24823131	0.61
Map-2857	A/G	15	26869986	0.77
Map-2858	A/G	15	28157599	0.78
BARC-040185-07678	A/T	15	30398068	0.62
BARC-016649-02159	C/G	15	32425505	0.57
Map-2860	A/T	15	32720433	0.75
BARC-040985-07872	A/G	15	33274059	0.55
Map-2878	A/G	15	37092272	0.76
Map-2890	A/G	15	39992796	0.68
Q-15-0274543	A/G	15	40037107	0.84
Q-15-0301740	A/T	15	42869772	0.8
BARC-024299-04840	A/T	15	42870022	0.56
Q-15-0306941	A/C	15	43219209	0.84
Q-15-0314270	A/C	15	43564896	0.53
Q-15-0316334	A/T	15	43710135	0.6
BARC-028805-06018	C/G	15	43849635	0.84
BARC-028221-05799	A/C	15	43850999	0.51
Q-15-0323973	A/T	15	44219155	0.71
Q-15-0332517	A/G	15	45647077	0.73
Q-15-0334166	A/C	15	45828700	0.69
Q-15-0335957	C/G	15	46032376	0.66
Q-15-0338505	A/C	15	46462311	0.75
Q-15-0339264	A/C	15	46505023	0.85
Q-15-0340772	A/T	15	46583401	0.79
Q-15-0348816	A/C	15	47212662	0.68
Q-15-0350123	A/C	15	47325215	0.91
Q-15-0352694	A/G	15	47544518	0.7
Q-15-0353292	A/G	15	47578363	0.93
Q-15-0353603	A/T	15	47606393	0.71
Q-15-0355902	A/G	15	47823064	0.85
Q-15-0356579	A/G	15	47877747	0.75
Map-2928	A/T	15	47988730	0.82
Q-15-0357784	A/T	15	47990755	0.83
BARC-040965-07871	A/G	15	48222853	0.79
Q-15-0363071	A/G	15	48394151	0.87
Q-15-0364055	A/T	15	48467928	0.66
Q-15-0364449	A/G	15	48514021	0.69
Q-15-0364543	A/G	15	48522047	0.69
Q-15-0364629	A/C	15	48532603	0.66
Q-15-0368870	A/G	15	48837331	0.71
Q-15-0369188	A/G	15	48863575	0.52
Q-15-0370216	A/G	15	48961202	0.59
Q-15-0373491	A/T	15	49278068	0.64
Q-15-0373802	C/G	15	49297953	0.64
Q-15-0376433	A/G	15	49530702	0.82
Map-2946	A/C	15	49563606	0.54
Q-15-0376992	A/G	15	49579611	0.54
Q-15-0377216	A/G	15	49594238	0.79
BARC-016131-02290	A/C	15	49621578	0.76
Q-15-0377567	A/G	15	49621846	0.82
Q-15-0378734	A/C	15	49748410	0.79
Q-15-0382568	A/C	15	50090190	0.92
BARC-042937-08466	A/G	15	50114446	0.89
Q-15-0384909	A/G	15	50250100	0.64
Q-15-0385299	A/C	15	50282078	0.56
Q-15-0385984	A/G	15	50344431	0.58
Q-15-0386168	A/C	15	50354189	0.76
Q-15-0386930	A/G	15	50391029	0.59
BARC-025839-05112	A/G	15	50395811	0.72
Q-15-0387331	A/G	15	50423710	0.8
Q-16-0004987	A/G	16	737247	0.86
Map-2968	A/G	16	775192	0.81
Q-16-0006558	A/G	16	952830	0.75
BARC-021153-03996	A/T	16	1293421	0.88
BARC-013651-01219	A/G	16	1348464	0.68
BARC-016069-02054	G/T	16	1352530	0.5
Q-16-0010722	A/G	16	1521470	0.85
Map-2971	A/G	16	1600606	0.94
BARC-018981-03289	A/G	16	2314458	0.86
BARC-021641-04161	A/T	16	2314458	0.91
Map-2976	C/G	16	2611170	0.89
BARC-022453-04332	A/G	16	2746738	0.88
BARC-041455-07988	A/G	16	2878589	0.57
BARC-028599-05966	A/T	16	3138028	0.5
BARC-042521-08287	C/T	16	3534754	0.75
BARC-018661-03231	A/G	16	3560487	0.85
BARC-020505-04644	A/G	16	3775913	0.7
BARC-018093-02513	A/G	16	3847560	0.83
BARC-014467-01559	G/T	16	3962328	0.66
Map-3002	A/T	16	3962455	0.67
BARC-031195-07010	A/G	16	4924210	0.79
BARC-031951-07227	A/G	16	4936997	0.52
Map-3008	C/G	16	5192122	0.9
Map-3017	A/G	16	6765491	0.77
Q-16-0074180	A/T	16	7919404	0.79
Map-3026	C/G	16	8124728	0.69
Q-16-0081548	A/G	16	9058984	0.74
Map-3031	A/G	16	15093996	0.94
Map-3033	A/G	16	15638877	0.68
BARC-044047-08593	G/T	16	15662425	0.53
BARC-025801-05075	A/G	16	16552349	0.65
Map-3037	A/G	16	17163247	0.69
Map-3038	A/C	16	18016334	0.66
BARC-041381-07975	A/G	16	24665854	0.6
BARC-022261-04297	A/G	16	25315268	0.67
BARC-019807-04396	A/C	16	26960110	0.8
Map-3094	A/T	16	27560685	0.85
Q-16-0202045	A/G	16	28715846	0.68
Map-3115	A/G	16	29144193	0.57
BARC-038949-07404	A/T	16	30065254	0.92
BARC-031917-07226	C/T	16	30331442	0.55
Q-16-0222573	A/C	16	30374293	0.83
BARC-043081-08519	C/G	16	30962249	0.63
Map-3130	A/G	16	30993460	0.55
BARC-022077-04282	C/T	16	31154850	0.87
BARC-022321-04314	C/G	16	31206452	0.81
BARC-042895-08450	A/T	16	31292709	0.83
BARC-043111-08534	A/G	16	31461554	0.81
BARC-041267-07957	C/T	16	31575777	0.87
Map-3141	A/T	16	31954379	0.75
BARC-017835-02393	A/T	16	32526792	0.88
Q-16-0255261	A/G	16	32854566	0.63
BARC-030433-06867	A/G	16	33761413	0.52
Q-16-0268535	A/T	16	33793393	0.85
BARC-042413-08254	A/G	16	35175092	0.51
Map-3175	A/G	16	35404869	0.65
BARC-025851-05118	C/T	16	35571625	0.8
Map-3182	A/G	16	36105272	0.72
BARC-021875-04228	C/G	16	36247449	0.53
Map-3198	A/G	16	36521794	0.65
BARC-024229-04809	A/G	16	36641782	0.61
BARC-014389-01344	C/T	17	691141	0.61
BARC-014483-01560	A/G	17	967638	0.93
BARC-029521-06208	A/C	17	1702474	0.79
BARC-021477-04129	A/G	17	2207647	0.64
Map-3212	A/C	17	2372043	0.5
Q-17-0015388	A/C	17	2372043	0.5
BARC-029689-06324	A/G	17	2705610	0.86
BARC-024287-04825	A/T	17	2804366	0.86
Q-17-0020440	A/G	17	3055192	0.54
Q-17-0020669	C/G	17	3090487	0.9
Map-3221	C/G	17	3458290	0.64
Q-17-0024235	A/G	17	3537464	0.9
BARC-015479-01984	A/G	17	3575993	0.94
Q-17-0028340	A/G	17	4057097	0.62
Map-3231	A/G	17	4142430	0.59
Q-17-0028996	A/C	17	4168561	0.58
BARC-024261-04822	A/G	17	4334694	0.51
BARC-018645-03217	A/G	17	4367666	0.7
Q-17-0034792	A/G	17	4895300	0.55
Map-3249	A/C	17	4918617	0.55
BARC-014619-01595	A/G	17	4967175	0.83
BARC-030909-06972	A/C	17	5183515	0.75
Map-3258	A/C	17	5829795	0.83
BARC-028485-05923	C/T	17	5941000	0.9
Map-3269	A/G	17	6713645	0.75
BARC-040963-07870	A/G	17	6742263	0.77
BARC-021191-04000	A/G	17	7387475	0.63
BARC-022037-04263	A/G	17	7417557	0.91
BARC-024449-04894	A/G	17	9260059	0.94
Map-3288	A/T	17	9409139	0.51
Map-3289	A/G	17	10810056	0.72
BARC-025885-05137	A/G	17	11157705	0.89
Map-3291	A/C	17	11731165	0.62
BARC-013637-01193	A/C	17	11915725	0.56
Q-17-0084414	A/C	17	12029749	0.55
Q-17-0086656	A/C	17	12291587	0.72
Map-3300	A/G	17	13427792	0.9
Q-17-0105197	A/G	17	14268722	0.66
Q-17-0106523	A/G	17	14399593	0.52
Q-17-0109947	A/G	17	14738608	0.68
Q-17-0110081	A/G	17	14761076	0.67
Q-17-0110764	A/G	17	14829210	0.53
Q-17-0111037	A/G	17	14846473	0.6
Q-17-0112617	A/G	17	14985886	0.66
Q-17-0112995	A/G	17	15030498	0.93
Q-17-0115026	A/G	17	15287875	0.85
Q-17-0115753	A/G	17	15356273	0.71
BARC-032251-08930	C/T	17	15485935	0.91
Q-17-0121598	A/C	17	15887918	0.89
Q-17-0122290	A/G	17	15970367	0.53
Q-17-0124499	A/T	17	16195315	0.64
Q-17-0130625	A/G	17	17688918	0.54
Q-17-0133842	A/C	17	18305274	0.88
Q-17-0136126	A/G	17	18617121	0.66
Q-17-0136398	A/G	17	18656193	0.52
Q-17-0136999	A/T	17	18711487	0.9
Q-17-0138066	A/G	17	18797383	0.62
BARC-013295-00467	A/G	17	19056429	0.53
Q-17-0142208	A/G	17	19471926	0.58
Q-17-0143038	A/C	17	19612356	0.91
Map-3335	A/G	17	20346510	0.52
BARC-030169-06817	A/T	17	20538366	0.5
Map-3419	C/G	17	37860824	0.5
BARC-030579-06905	C/T	17	37973196	0.81
Q-17-0240758	A/G	17	38626259	0.59
Q-17-0249345	C/G	17	39467345	0.54
Q-17-0262848	A/G	17	40851938	0.87
Q-17-0263930	A/C	17	40955156	0.67
Q-18-0000273	A/G	18	48187	0.74
Q-18-0000584	A/T	18	86492	0.82
Q-18-0000737	A/G	18	104624	0.82
Q-18-0001039	A/G	18	156596	0.58
Q-18-0001074	A/C	18	167088	0.77
BARC-020027-04405	A/G	18	181095	0.9
Q-18-0001455	A/G	18	233473	0.84
Q-18-0001499	A/G	18	239798	0.8
Q-18-0001856	A/T	18	285444	0.65
Q-18-0001892	A/G	18	292875	0.67
Q-18-0002015	A/C	18	313329	0.63
Q-18-0002146	A/G	18	344400	0.9
Q-18-0003470	A/G	18	507425	0.63
Q-18-0003491	A/G	18	514112	0.92
Map-3426	A/T	18	566883	0.56
Q-18-0004466	A/G	18	623557	0.75
Q-18-0004551	A/C	18	630123	0.79
Q-18-0004715	A/G	18	643412	0.79
Q-18-0004745	A/G	18	649027	0.69
Q-18-0005454	A/G	18	719114	0.79
Q-18-0005520	A/C	18	731525	0.54
Q-18-0005535	A/C	18	734803	0.55
Q-18-0005772	A/G	18	757826	0.5
Q-18-0006557	A/G	18	849773	0.87
Q-18-0006723	A/G	18	870245	0.84
BARC-018013-02496	C/T	18	949591	0.74
Q-18-0007592	A/C	18	956410	0.64
BARC-028719-05996	A/G	18	977112	0.62
Q-18-0007800	A/G	18	982856	0.85
Q-18-0007997	A/T	18	998118	0.52
Map-3441	A/G	18	1025748	0.85
Q-18-0008588	A/C	18	1074902	0.86
BARC-014381-01340	C/T	18	1108016	0.75
Q-18-0008888	A/G	18	1108016	0.82
Q-18-0008912	A/G	18	1112326	0.73
Q-18-0008933	A/G	18	1114153	0.91
Q-18-0009074	A/T	18	1148784	0.57
Q-18-0009130	A/G	18	1157401	0.56
Map-3447	A/G	18	1187186	0.79
Q-18-0009591	A/C	18	1210089	0.76
BARC-040479-07752	C/T	18	1229025	0.79
Q-18-0009741	A/G	18	1230492	0.56
BARC-027482-06592	G/T	18	1235422	0.69
Q-18-0009796	A/G	18	1235645	0.84
Q-18-0009874	A/G	18	1243954	0.77
Q-18-0010221	A/C	18	1296260	0.84
Q-18-0010664	A/G	18	1337832	0.54
Q-18-0011099	A/C	18	1375603	0.77
Q-18-0011398	A/G	18	1412143	0.7
Q-18-0012133	A/C	18	1482218	0.71
Map-3450	A/G	18	1510523	0.62
Q-18-0012749	A/G	18	1553377	0.83
Q-18-0013020	A/G	18	1578154	0.53
Q-18-0013731	A/C	18	1648561	0.52
Q-18-0014155	A/C	18	1684013	0.66
Q-18-0014281	A/C	18	1695572	0.54
Q-18-0014520	A/G	18	1714211	0.54
Map-3455	A/T	18	1727032	0.78
Q-18-0014712	C/G	18	1735950	0.77
BARC-027452-06569	G/T	18	1789125	0.88
Q-18-0016100	A/G	18	1868391	0.66
Q-18-0016625	A/T	18	1921260	0.91
Q-18-0017004	A/G	18	1953307	0.58
Q-18-0018002	A/G	18	2034015	0.95
BARC-030893-06961	A/G	18	2042727	0.57
Q-18-0018203	C/G	18	2049712	0.72
Q-18-0018461	A/G	18	2068078	0.61
Q-18-0018797	A/C	18	2093358	0.74
Q-18-0019135	A/G	18	2128340	0.91
BARC-015067-02555	A/G	18	2155134	0.56
Q-18-0019794	A/G	18	2207907	0.83
Q-18-0019857	A/T	18	2211923	0.62
Q-18-0020885	A/C	18	2304350	0.51
Q-18-0021092	C/G	18	2327391	0.63
Q-18-0023604	A/C	18	2593447	0.83
Q-18-0023782	A/G	18	2607764	0.67
Q-18-0023829	A/T	18	2613537	0.68
Q-18-0023952	A/G	18	2630774	0.69
Q-18-0025064	A/C	18	2740932	0.81
Q-18-0025252	A/G	18	2767846	0.53
Q-18-0025479	A/C	18	2803136	0.65
Q-18-0026387	A/T	18	2900614	0.6
Q-18-0027997	C/G	18	3084146	0.93
Q-18-0028055	A/T	18	3089281	0.93
Q-18-0028170	A/G	18	3104331	0.93
Q-18-0028283	A/T	18	3119791	0.93
Q-18-0030507	A/C	18	3308000	0.84
Q-18-0031134	A/G	18	3374614	0.79
Q-18-0031569	A/G	18	3416445	0.94
Q-18-0031961	A/G	18	3446195	0.74
Q-18-0032276	A/T	18	3485194	0.82
Q-18-0032756	A/G	18	3534600	0.87
Q-18-0034482	A/G	18	3694929	0.84
Q-18-0035247	A/G	18	3745785	0.93
Q-18-0035740	A/C	18	3787829	0.91
Q-18-0035804	A/C	18	3792660	0.56
Q-18-0035896	A/C	18	3799420	0.86
Q-18-0036658	A/C	18	3862227	0.67
Q-18-0037118	A/G	18	3895901	0.87
Q-18-0037316	A/T	18	3909870	0.69
Q-18-0037979	A/G	18	3960203	0.54
Q-18-0039023	A/G	18	4054621	0.52
Q-18-0039256	A/T	18	4075228	0.53
Q-18-0039339	C/G	18	4099887	0.53
Q-18-0039475	A/G	18	4143803	0.84
Q-18-0040051	A/G	18	4221394	0.54
Q-18-0040883	A/G	18	4309759	0.79
Q-18-0041276	A/G	18	4354265	0.91
Q-18-0041985	A/G	18	4437445	0.93
Q-18-0043741	A/T	18	4567818	0.75
Q-18-0043915	A/C	18	4581583	0.79
Q-18-0044176	A/G	18	4595117	0.68
Q-18-0044307	A/C	18	4607550	0.93
Q-18-0044765	A/G	18	4639026	0.79
Q-18-0046408	A/C	18	4781636	0.72
Map-3496	A/G	18	5111735	0.76
BARC-013237-00459	A/G	18	5517202	0.92
BARC-021979-04242	C/T	18	5844724	0.57
BARC-042201-08212	A/G	18	6828970	0.59
BARC-020139-04480	C/T	18	7008348	0.79
Map-3509	A/G	18	7612662	0.54
BARC-021257-04015	A/G	18	8828817	0.78
Q-18-0090525	A/C	18	9049848	0.87
Map-3529	A/C	18	11239748	0.72
Map-3538	A/G	18	15007893	0.66
Q-18-0165637	A/G	18	17607212	0.6
Q-18-0166948	A/G	18	17713041	0.6
Q-18-0173105	A/G	18	18199484	0.54
Map-3550	A/T	18	18368871	0.76
Q-18-0175698	A/G	18	18445727	0.84
Q-18-0177729	A/G	18	18664457	0.77
Q-18-0183614	A/G	18	19358513	0.58
Q-18-0184660	A/G	18	19475825	0.79
Q-18-0185711	A/G	18	19599301	0.83
Q-18-0185739	A/C	18	19603319	0.83
Q-18-0188894	A/G	18	19901670	0.59
Q-18-0192437	A/G	18	20356427	0.63
Q-18-0194061	A/C	18	20534130	0.77
Q-18-0196047	A/G	18	20669247	0.77
Map-3567	C/G	18	23391165	0.6
Map-3569	A/G	18	25275022	0.61
Map-3572	A/G	18	33478470	0.62
Map-3575	A/G	18	38327046	0.58
Map-3580	A/G	18	40370595	0.64
Map-3589	A/C	18	43357221	0.93
Map-3591	A/G	18	45523004	0.77
BARC-029457-06193	G/T	18	52346972	0.58
Q-18-0380100	A/T	18	52681577	0.92
Map-3665	A/T	18	53531096	0.79
BARC-013627-01181	C/T	18	53583240	0.84
Q-18-0401221	A/G	18	54073300	0.81
Map-3670	A/G	18	54409185	0.55
BARC-040163-07662	C/T	18	54810214	0.88
Q-18-0413452	A/G	18	54962765	0.67
BARC-024489-04936	C/T	18	55000978	0.82
BARC-017185-02246	C/T	18	55058768	0.83
Map-3672	A/G	18	55411228	0.53
Map-3676	A/G	18	55730533	0.58
Q-18-0429342	A/C	18	56083805	0.71
Map-3680	A/C	18	56161102	0.6
BARC-015471-01977	A/C	18	56338736	0.62
Map-3684	A/C	18	56349766	0.6
BARC-021407-04097	A/C	18	56723653	0.52
Q-18-0441447	A/G	18	57061147	0.78
BARC-026013-05225	A/G	18	57185702	0.57
BARC-017681-03105	A/G	18	57210249	0.86
BARC-016503-02070	A/G	18	57288838	0.53
BARC-015063-02553	A/G	18	57353881	0.59
Q-18-0450014	A/G	18	57699682	0.73
Q-18-0461817	A/G	18	58623208	0.88
Q-18-0466730	A/C	18	58959278	0.58
Q-18-0467247	A/G	18	58995330	0.59
Q-18-0468110	A/G	18	59077561	0.64
Q-18-0468705	A/C	18	59139620	0.9
Q-18-0469866	A/G	18	59259690	0.95
Q-18-0469919	A/G	18	59262871	0.7
Q-18-0470300	A/G	18	59290740	0.84
Q-18-0470747	A/G	18	59325649	0.78
Q-18-0471956	A/G	18	59406769	0.5
Q-18-0472821	A/G	18	59471880	0.64
Q-18-0473089	A/C	18	59494018	0.87
BARC-044741-08783	C/T	18	59499800	0.52
Q-18-0473222	A/C	18	59508247	0.63
Q-18-0476938	A/G	18	59759424	0.62
Q-18-0477286	A/T	18	59788440	0.51
Q-18-0477477	A/G	18	59805347	0.82
Q-18-0478446	A/G	18	59875526	0.89
Q-18-0479712	A/G	18	59968058	0.83
Q-18-0480037	A/G	18	59995058	0.89
Q-18-0480386	A/G	18	60038706	0.6
Q-18-0482128	A/G	18	60170872	0.63
Q-18-0482673	A/G	18	60212639	0.75
Q-18-0483949	A/G	18	60300553	0.79
Q-18-0485736	A/G	18	60423338	0.8
BARC-031121-06998	A/G	18	60469793	0.85
Q-18-0487905	A/G	18	60556416	0.67
BARC-014379-01337	A/G	18	60909770	0.77
BARC-039099-07444	C/G	18	61052973	0.78
Q-18-0495870	A/C	18	61139488	0.64
BARC-021603-04153	A/G	18	61162023	0.58
Q-18-0504500	A/C	18	61963221	0.69
BARC-017669-03102	A/G	18	62046670	0.62
Map-3785	A/G	19	822251	0.86
Map-3790	A/G	19	1063390	0.74
Q-19-0011061	A/G	19	1106250	0.92
Map-3829	A/G	19	4400362	0.93
Map-3846	A/T	19	9119028	0.53
Map-3855	A/C	19	10599087	0.75
Q-19-0088100	A/C	19	11046081	0.83
Map-3861	A/G	19	12125143	0.75
Map-3871	A/C	19	15032465	0.83
Map-3880	C/G	19	18646120	0.85
Map-3887	C/G	19	22852602	0.79
Map-3897	A/C	19	27342097	0.78
Map-3908	A/G	19	34996691	0.67
Q-19-0194817	A/G	19	35868564	0.88
BARC-020457-04632	A/G	19	35973967	0.55
BARC-031583-07115	A/G	19	36278837	0.87
BARC-018885-03267	C/G	19	36397518	0.83
BARC-013203-00448	A/G	19	37244455	0.51
Map-3919	A/T	19	37652696	0.93
BARC-016181-02302	A/G	19	37876965	0.82
Q-19-0218090	A/G	19	38214865	0.61
Q-19-0227430	A/G	19	39222839	0.7
BARC-030291-06848	C/T	19	40201264	0.63
Map-3940	A/G	19	41234407	0.54
BARC-044415-08701	A/G	19	41343324	0.55
BARC-044913-08838	A/G	19	43125554	0.55
Map-3972	A/C	19	44538144	0.54
BARC-013835-01248	A/T	19	44642143	0.86
Q-19-0270953	A/G	19	44980245	0.78
BARC-029975-06765	A/C	19	45144455	0.54
Map-3990	A/G	19	45225855	0.64
BARC-013007-00419	A/G	19	45472806	0.85
Map-4001	A/T	19	45900993	0.6
Q-19-0278471	A/G	19	45956962	0.62
BARC-021733-04193	A/G	19	45993129	0.67
BARC-021321-04035	A/C	19	47258980	0.94
BARC-018175-02533	A/T	19	47721923	0.76
BARC-021827-04218	A/G	19	48091800	0.54
Q-19-0294776	A/G	19	48103499	0.79
Q-19-0294833	A/C	19	48107590	0.94
Q-19-0295039	A/G	19	48116822	0.9
Q-19-0295713	A/G	19	48200568	0.79
Q-19-0296520	A/G	19	48284814	0.55
Map-4023	A/C	19	49186138	0.81
Q-19-0309959	A/G	19	49906987	0.72
BARC-014385-01342	A/C	19	50222676	0.66
Q-19-0312593	A/T	19	50288704	0.59
BARC-019039-03054	C/T	19	50424603	0.92
Map-4040	A/G	19	50585940	0.76
BARC-028335-05833	C/T	20	695013	0.69
BARC-027552-06609	A/G	20	2005776	0.8
BARC-021343-04041	A/G	20	2053709	0.78
Map-4067	A/C	20	8453367	0.94
Map-4081	A/G	20	16335646	0.93
Q-20-0081389	A/G	20	16486206	0.79
Map-4095	A/G	20	21505725	0.94
BARC-029827-06444	A/T	20	23031915	0.68
Map-4102	A/G	20	23408807	0.93
Q-20-0110336	A/G	20	23943335	0.94
Q-20-0111481	A/G	20	24155104	0.93
Q-20-0115222	A/G	20	24522363	0.94
BARC-040489-07755	C/G	20	24581406	0.83
Q-20-0116123	C/G	20	24614726	0.67
Q-20-0120453	A/G	20	25220700	0.73
Q-20-0122703	A/G	20	25551295	0.74
Map-4116	C/G	20	25851121	0.66
Q-20-0127944	A/G	20	26495436	0.7
Q-20-0128307	A/G	20	26541697	0.66
Q-20-0128680	A/G	20	26573590	0.94
Map-4119	A/G	20	26620290	0.61
Q-20-0129393	A/G	20	26671321	0.92
Q-20-0130605	A/G	20	26836489	0.75
Q-20-0135941	A/T	20	27780721	0.63
Q-20-0136783	A/G	20	27899191	0.82
Q-20-0137233	A/C	20	28010949	0.75
Q-20-0138018	A/G	20	28218270	0.75
Q-20-0138180	A/G	20	28240906	0.75
Q-20-0141902	A/C	20	28765452	0.78
Q-20-0143665	A/T	20	29057745	0.78
Q-20-0149811	A/G	20	29985714	0.77
Q-20-0150254	A/G	20	30044963	0.78
Q-20-0150256	A/G	20	30045086	0.78
Q-20-0151063	C/G	20	30181987	0.69
Q-20-0151064	A/G	20	30182140	0.77
Q-20-0151067	C/G	20	30182760	0.78
Q-20-0151068	A/G	20	30182830	0.77
Q-20-0153038	A/G	20	30405879	0.56
Q-20-0153668	A/T	20	30529268	0.94
Q-20-0154941	A/G	20	30691492	0.93
Q-20-0159154	A/G	20	31432497	0.94
BARC-041129-07912	C/T	20	32449599	0.68
Q-20-0166635	A/G	20	32589531	0.53
Q-20-0166878	A/G	20	32607904	0.63
Q-20-0166987	A/T	20	32619522	0.54
Q-20-0169069	A/T	20	32893665	0.51
Map-4137	A/C	20	33848746	0.54
BARC-039921-07607	A/T	20	33941089	0.73
BARC-029461-06196	A/T	20	34439611	0.58
BARC-039067-07437	A/C	20	34505280	0.75
BARC-017311-02261	A/G	20	34670042	0.65
Map-4142	A/G	20	34852171	0.81
BARC-025913-05155	A/G	20	35186610	0.84
Q-20-0196978	A/T	20	35298206	0.84
Map-4147	A/G	20	35426071	0.91
BARC-020171-04491	A/C	20	35922130	0.58
Q-20-0209123	A/G	20	36322049	0.7
BARC-038869-07359	A/G	20	36500987	0.64
BARC-030259-06840	A/G	20	37166309	0.84
Q-20-0217932	A/C	20	37228161	0.73
BARC-025847-05113	A/G	20	37342445	0.6
Map-4193	C/G	20	38307356	0.73
Q-20-0238056	A/T	20	39694954	0.85
Q-20-0240050	A/T	20	39975174	0.86
BARC-014741-01637	A/G	20	40073030	0.66
Map-4215	A/G	20	40272063	0.55
Map-4219	A/G	20	41116710	0.74
BARC-044361-08677	C/G	20	41309251	0.81
Map-4226	A/G	20	42092654	0.76
Q-20-0260630	A/C	20	42326857	0.83
BARC-025969-05190	A/T	20	43678717	0.59
Map-4244	C/G	20	44259968	0.61
BARC-028649-05981	A/C	20	44351641	0.95
BARC-029707-06329	A/G	20	44589701	0.87
Q-20-0289818	A/C	20	45687416	0.57
Q-20-0291368	A/G	20	45857894	0.57
BARC-028901-06041	A/G	20	46108934	0.63
BARC-013645-01207	A/G	20	46624541	0.52
